# Supplementary material for: Characterization of Calpain and Caspase-6-Generated Glial Fibrillary Acidic Protein Breakdown Products Following Traumatic Brain Injury and Astroglial Cell Injury
Source: Int J Mol Sci. 2022 Aug 11;23(16):8960. doi: 10.3390/ijms23168960 (PMC9409281; doi:10.3390/ijms23168960)
Supplement: Supplementary file 1 [file ijms-23-08960-s001.zip]

Archive with 1 entries (1 files):
- ijms-1803035-supplementary.pdf
